# Supplementary material for: Applications of Advanced Ultrasound Technology in Obstetrics
Source: Diagnostics (Basel). 2021 Jul 6;11(7):1217. doi: 10.3390/diagnostics11071217 (PMC8306830; doi:10.3390/diagnostics11071217)
Supplement: Supplementary file 1 [file diagnostics-11-01217-s001.zip]

Archive with 19 entries (19 files):
- Video 1.mp4
- Video 10a.mp4
- Video 10b.mp4
- Video 10c.mp4
- Video 2a.mp4
- Video 2b.mp4
- Video 3a.mp4
- Video 3b.mp4
- Video 4.mp4
- Video 5a.mp4
- Video 5b.mp4
- Video 5c.mp4
- Video 5d.mp4
- Video 6a.mp4
- Video 6b.mp4
- Video 7.mp4
- Video 8a.mp4
- Video 8b.mp4
- Video 9.mp4
